# Supplementary material for: Dissemination of OXA-48- and NDM-1-Producing Enterobacterales Isolates in an Algerian Hospital
Source: Antibiotics (Basel). 2022 May 31;11(6):750. doi: 10.3390/antibiotics11060750 (PMC9220339; doi:10.3390/antibiotics11060750)
Supplement: Supplementary file 1 [file antibiotics-11-00750-s001.zip]

Archive with 1 entries (1 files):
- antibiotics-1730567-supplementary.pdf
